# Supplementary material for: Visual Deprivation Alters Functional Connectivity of Neural Networks for Voice Recognition: A Resting-State fMRI Study
Source: Brain Sci. 2023 Apr 7;13(4):636. doi: 10.3390/brainsci13040636 (PMC10136943; doi:10.3390/brainsci13040636)
Supplement: Supplementary file 1 [file brainsci-13-00636-s001.zip]

Archive with 1 entries (1 files):
- brainsci-2246483-supplementary.pdf
